# Supplementary material for: An OSMAC Strategy for the Production of Antimicrobial Compounds by the Amazonian Fungi Talaromyces pinophilus CCM-UEA-F0414 and Penicillium paxilli CCM-UEA-F0591
Source: Antibiotics (Basel). 2025 Jul 27;14(8):756. doi: 10.3390/antibiotics14080756 (PMC12383222; doi:10.3390/antibiotics14080756)
Supplement: Supplementary file 1 [file antibiotics-14-00756-s001.zip]

Archive with 1 entries (1 files):
- antibiotics-3757637-supplementary.pdf
